# Supplementary material for: Upward and Northwest Range Shifts for Four Endemic Lamiaceae Medicinal Herbs in the Third Pole
Source: Ecol Evol. 2025 Mar 18;15(3):e71116. doi: 10.1002/ece3.71116 (PMC11919573; doi:10.1002/ece3.71116)
Supplement: Supplementary file 1 — Table S1. The occurrence data resource database and websites. Table S2. Occurrence sites used for ENM analysis. Table S3. The environmental variables. Table S4. Mean values of three environmental variables in three subregion of Third Pole in different periods. Table S5. Ten models are used to conduct Ecological niche modeling. Table S6. Ensemble model performance for four species. Table S7. The average elevation (m) and range size (km2) of the stable potential distribution areas across different periods. [file ECE3-15-e71116-s001.xlsx]

## Sheet: Table S1
Table S1 The occurrence data resource database and websites.
Sources	Website
Global Biodiversity Information Facility (GBIF)	https://www.gbif.org/
National Plant Specimen Resource Center (NPSRC)	https://www.cvh.ac.cn/
Plant Photo Bank of China (PPBC)	http://ppbc.iplant.cn/

## Sheet: Table S2
Table S2 Occurrence sites used for ENM analysis
Species	Decimal latitude (ºN)	Decimal longitude (ºE)	Source
Elsholtzia eriostachya	28.8333	82.95	GBIF
Elsholtzia eriostachya	27.901	86.8905	GBIF
Elsholtzia eriostachya	27.9406	86.7209	GBIF
Elsholtzia eriostachya	28.19	86.2	GBIF
Elsholtzia eriostachya	28.17	85.98	GBIF
Elsholtzia eriostachya	35.58	99.98	GBIF
Elsholtzia eriostachya	32.63	103.6	GBIF
Elsholtzia eriostachya	29.3	90.98	GBIF
Elsholtzia eriostachya	29.33	85.23	GBIF
Elsholtzia eriostachya	27.48	88.9	GBIF
Elsholtzia eriostachya	29.03	100.3	GBIF
Elsholtzia eriostachya	30.3	81.17	GBIF
Elsholtzia eriostachya	32.4	81.12	GBIF
Elsholtzia eriostachya	30.98	101.12	GBIF
Elsholtzia eriostachya	29.88	93.25	GBIF
Elsholtzia eriostachya	35.2	102.52	GBIF
Elsholtzia eriostachya	27.43	101.5	GBIF
Elsholtzia eriostachya	31.42	95.6	GBIF
Elsholtzia eriostachya	32.5	80.1	GBIF
Elsholtzia eriostachya	27.93	101.28	GBIF
Elsholtzia eriostachya	28.93	99.8	GBIF
Elsholtzia eriostachya	28.85	85.3	GBIF
Elsholtzia eriostachya	34.2271	77.6251	GBIF
Elsholtzia eriostachya	30.3476	80.1934	GBIF
Elsholtzia eriostachya	28.2129	85.5309	GBIF
Elsholtzia eriostachya	29.7008	91.4303	GBIF
Elsholtzia eriostachya	30.47	91.09	GBIF
Elsholtzia eriostachya	29.3769	96.8942	GBIF
Elsholtzia eriostachya	29.0906	99.6747	GBIF
Elsholtzia eriostachya	29.1122	100.033	GBIF
Elsholtzia eriostachya	28.6613	97.4669	GBIF
Elsholtzia eriostachya	27.8217	86.6178	GBIF
Elsholtzia eriostachya	28.6764	84.0519	GBIF
Elsholtzia eriostachya	28.0833	85.4167	GBIF
Elsholtzia eriostachya	28.207	85.5885	GBIF
Elsholtzia eriostachya	28.2531	83.9386	GBIF
Elsholtzia eriostachya	28.8758	83.8978	GBIF
Elsholtzia eriostachya	29.0917	83.875	GBIF
Elsholtzia eriostachya	28.85	83.7333	GBIF
Elsholtzia eriostachya	33	77	GBIF
Elsholtzia eriostachya	33.35	77.95	GBIF
Elsholtzia eriostachya	34.08	77.54	GBIF
Elsholtzia eriostachya	33.2	78.3	GBIF
Elsholtzia eriostachya	33.44	78.2	GBIF
Elsholtzia eriostachya	33.26	78.34	GBIF
Elsholtzia eriostachya	33.17	78.35	GBIF
Elsholtzia eriostachya	33.19	78.24	GBIF
Elsholtzia eriostachya	33.23	78.21	GBIF
Elsholtzia eriostachya	33.46	77.75	GBIF
Elsholtzia eriostachya	33.11	78.29	GBIF
Elsholtzia eriostachya	32.75	78.26	GBIF
Elsholtzia eriostachya	32.96	78.26	GBIF
Elsholtzia eriostachya	33.12	78.17	GBIF
Elsholtzia eriostachya	33.48	77.82	GBIF
Elsholtzia eriostachya	33.42	77.88	GBIF
Elsholtzia eriostachya	32.83	78.1	GBIF
Elsholtzia eriostachya	33.12	78.23	GBIF
Elsholtzia eriostachya	33.27	77.93	GBIF
Elsholtzia eriostachya	33.23	77.89	GBIF
Elsholtzia eriostachya	33.18	78.03	GBIF
Elsholtzia eriostachya	33.04	78.28	GBIF
Elsholtzia eriostachya	32.78	78.22	GBIF
Elsholtzia eriostachya	32.98	78.38	GBIF
Elsholtzia eriostachya	33.24	77.97	GBIF
Elsholtzia eriostachya	33.12	77.87	GBIF
Elsholtzia eriostachya	33.52	77.52	GBIF
Elsholtzia eriostachya	33.11	77.78	GBIF
Elsholtzia eriostachya	33.36	77.62	GBIF
Elsholtzia eriostachya	33.8	77.51	GBIF
Elsholtzia eriostachya	33.42	77.57	GBIF
Elsholtzia eriostachya	33.23	78.03	GBIF
Elsholtzia eriostachya	33.05	78.4	GBIF
Elsholtzia eriostachya	33.23	77.66	GBIF
Elsholtzia eriostachya	33.33	77.72	GBIF
Elsholtzia eriostachya	32.9	78.09	GBIF
Elsholtzia eriostachya	32.88	78.28	GBIF
Elsholtzia eriostachya	34.54	76.7	GBIF
Elsholtzia eriostachya	34.46	76.84	GBIF
Elsholtzia eriostachya	28.8	82.4	GBIF
Elsholtzia eriostachya	28.82	83.88	GBIF
Elsholtzia eriostachya	29.25	82.25	GBIF
Elsholtzia eriostachya	28.68	83.98	GBIF
Elsholtzia eriostachya	29.22	83.97	GBIF
Elsholtzia eriostachya	28.72	83.67	GBIF
Elsholtzia eriostachya	32.81	78.18	GBIF
Elsholtzia eriostachya	33.42	77.98	GBIF
Elsholtzia eriostachya	29.6	91.15	GBIF
Elsholtzia eriostachya	27.98	87.1	GBIF
Elsholtzia eriostachya	28.05	87.27	GBIF
Elsholtzia eriostachya	30.3	90.62	GBIF
Elsholtzia eriostachya	28.3	90.85	GBIF
Elsholtzia eriostachya	29.65	91.05	GBIF
Elsholtzia eriostachya	29.45	85.88	GBIF
Elsholtzia eriostachya	33.75	78.72	GBIF
Elsholtzia eriostachya	35.85	71.78	GBIF
Elsholtzia eriostachya	33.05	77.92	GBIF
Elsholtzia eriostachya	34.33	77.42	GBIF
Elsholtzia eriostachya	34.17	77.58	GBIF
Elsholtzia eriostachya	34.5	75.33	GBIF
Elsholtzia eriostachya	34.78	73.53	GBIF
Elsholtzia eriostachya	34.75	77.42	GBIF
Elsholtzia eriostachya	33.58	76.83	GBIF
Elsholtzia eriostachya	33.33	76.93	GBIF
Elsholtzia eriostachya	33.52	77.77	GBIF
Elsholtzia eriostachya	35.37	74.85	GBIF
Elsholtzia eriostachya	34.42	79.12	GBIF
Elsholtzia eriostachya	34.12	78.48	GBIF
Elsholtzia eriostachya	29.78	92.36	Wang, J. & Zhong, Z. & Wang, Z. & Zhang, X. & Shen, Z. & Hu, X.. (2013). Distribution characteristics and its influence factors of vegetation C/N value of alpine steppe ecosystem in Tibetan Plateau. Journal of Plant Resources and Environment. 22. 20-28.
Elsholtzia eriostachya	30.51	91.06	Wang, J. & Zhong, Z. & Wang, Z. & Zhang, X. & Shen, Z. & Hu, X.. (2013). Distribution characteristics and its influence factors of vegetation C/N value of alpine steppe ecosystem in Tibetan Plateau. Journal of Plant Resources and Environment. 22. 20-28.
Elsholtzia eriostachya	34.0833	74.6333	Hamid, Maroof & Khuroo, Anzar & Malik, Akhtar & Khuroo, Rameez & Singh, C. P. & Dolezal, Jiri & Haq, Shiekh. (2020). Early Evidence of Shifts in Alpine Summit Vegetation: A Case Study From Kashmir Himalaya. Frontiers in Plant Science. 11. 421. 10.3389/fpls.2020.00421.
Elsholtzia eriostachya	33.59	75.28	Dar, Javid & Sundarapandian, Somaiah. (2016). Patterns of plant diversity in seven temperate forest types of Western Himalaya, India. Journal of Asia-Pacific Biodiversity. 9. 10.1016/j.japb.2016.03.018.
Elsholtzia eriostachya	33.59	75.36	Dar, Javid & Sundarapandian, Somaiah. (2016). Patterns of plant diversity in seven temperate forest types of Western Himalaya, India. Journal of Asia-Pacific Biodiversity. 9. 10.1016/j.japb.2016.03.018.
Elsholtzia eriostachya	33.99	75.5	Dar, Javid & Sundarapandian, Somaiah. (2016). Patterns of plant diversity in seven temperate forest types of Western Himalaya, India. Journal of Asia-Pacific Biodiversity. 9. 10.1016/j.japb.2016.03.018.
Elsholtzia eriostachya	34.1	75.47	Dar, Javid & Sundarapandian, Somaiah. (2016). Patterns of plant diversity in seven temperate forest types of Western Himalaya, India. Journal of Asia-Pacific Biodiversity. 9. 10.1016/j.japb.2016.03.018.
Elsholtzia eriostachya	28.8333	85.5833	10.11931/guihaia.gxzw201803020
Elsholtzia eriostachya	31.9058	102.206	NPSRC
Elsholtzia eriostachya	29.3764	91.3119	NPSRC
Elsholtzia eriostachya	29.14	99.96	GBIF
Elsholtzia eriostachya	29.1403	92.594	NPSRC
Elsholtzia eriostachya	29.0463	93.0747	NPSRC
Elsholtzia eriostachya	29.6799	98.5931	NPSRC
Elsholtzia eriostachya	30.0046	99.1077	NPSRC
Elsholtzia eriostachya	29.6823	89.0992	NPSRC
Elsholtzia eriostachya	28.9346	92.2237	NPSRC
Elsholtzia eriostachya	31.2116	96.6003	NPSRC
Elsholtzia eriostachya	29.0817	87.637	NPSRC
Elsholtzia eriostachya	29.4325	88.2617	NPSRC
Elsholtzia eriostachya	30.0532	96.9178	NPSRC
Elsholtzia eriostachya	31.0168	85.1595	NPSRC
Elsholtzia eriostachya	33.3814	79.7324	NPSRC
Elsholtzia eriostachya	28.5222	92.385	NPSRC
Elsholtzia eriostachya	29.42	96.82	GBIF
Elsholtzia eriostachya	31.2977	96.4469	NPSRC
Elsholtzia eriostachya	27.9911	91.9572	NPSRC
Elsholtzia eriostachya	29.2407	91.805	NPSRC
Elsholtzia eriostachya	31.8061	98.5809	NPSRC
Elsholtzia eriostachya	29.15	100.09	GBIF
Elsholtzia eriostachya	28.8993	88.0216	NPSRC
Elsholtzia eriostachya	27.9367	91.945	NPSRC
Elsholtzia eriostachya	31.3541	80.6288	NPSRC
Elsholtzia eriostachya	30.27	99.46	NPSRC
Elsholtzia eriostachya	30.68	97.26	NPSRC
Elsholtzia eriostachya	28.4861	98.9115	NPSRC
Elsholtzia eriostachya	30.9119	102.546	NPSRC
Elsholtzia eriostachya	29.88	92.33	GBIF
Elsholtzia eriostachya	31.14	92.24	NPSRC
Elsholtzia eriostachya	29.7703	84.0315	NPSRC
Elsholtzia eriostachya	29.54	96.79	NPSRC
Elsholtzia eriostachya	29.6568	91.1251	NPSRC
Elsholtzia eriostachya	29.4271	90.1687	NPSRC
Elsholtzia eriostachya	28.0478	85.9919	NPSRC
Elsholtzia eriostachya	28.1162	87.646	NPSRC
Elsholtzia eriostachya	29.5036	86.3306	NPSRC
Elsholtzia eriostachya	28.83	92.05	NPSRC
Elsholtzia eriostachya	35.5587	99.5636	NPSRC
Elsholtzia eriostachya	29.8569	101.879	NPSRC
Elsholtzia eriostachya	29.1823	90.9438	NPSRC
Elsholtzia eriostachya	32.979	98.1029	NPSRC
Elsholtzia eriostachya	32.5517	80.1027	NPSRC
Elsholtzia eriostachya	32.3027	84.0626	NPSRC
Elsholtzia eriostachya	28.9164	91.9211	NPSRC
Eriophyton wallichii	30	100.27	GBIF
Eriophyton wallichii	28.36	87.76	GBIF
Eriophyton wallichii	28.3	99.17	GBIF
Eriophyton wallichii	28.8569	93.3497	GBIF
Eriophyton wallichii	30.1828	99.9925	GBIF
Eriophyton wallichii	31.4039	99.9828	GBIF
Eriophyton wallichii	31.4169	96.6917	GBIF
Eriophyton wallichii	32.8831	96.685	GBIF
Eriophyton wallichii	33.1272	96.7181	GBIF
Eriophyton wallichii	28.5733	99.8117	GBIF
Eriophyton wallichii	30.0046	99.1077	GBIF
Eriophyton wallichii	29.037	100.298	GBIF
Eriophyton wallichii	29.0003	101.507	GBIF
Eriophyton wallichii	30.0553	101.965	GBIF
Eriophyton wallichii	28.0083	85.4333	GBIF
Eriophyton wallichii	33.0239	103.735	GBIF
Eriophyton wallichii	26.8761	100.23	GBIF
Eriophyton wallichii	27.8231	99.706	GBIF
Eriophyton wallichii	27.7833	89	GBIF
Eriophyton wallichii	30.9992	102.364	GBIF
Eriophyton wallichii	28.2336	90.7934	GBIF
Eriophyton wallichii	32.2072	102.619	GBIF
Eriophyton wallichii	28.93	99.8	GBIF
Eriophyton wallichii	31.48	93.68	GBIF
Eriophyton wallichii	28.48	98.92	GBIF
Eriophyton wallichii	28	91.95	GBIF
Eriophyton wallichii	26.82	100.23	GBIF
Eriophyton wallichii	27.93	101.28	GBIF
Eriophyton wallichii	30.05	96.92	GBIF
Eriophyton wallichii	28.67	97.47	GBIF
Eriophyton wallichii	34.13	95.8	GBIF
Eriophyton wallichii	29.15	92.58	GBIF
Eriophyton wallichii	32.9	95.3	GBIF
Eriophyton wallichii	31.48	79.8	GBIF
Eriophyton wallichii	33.85	95.62	GBIF
Eriophyton wallichii	28.42	92.47	GBIF
Eriophyton wallichii	31.42	95.6	GBIF
Eriophyton wallichii	32.2	96.48	GBIF
Eriophyton wallichii	30.3	81.17	GBIF
Eriophyton wallichii	33.37	97.1	GBIF
Eriophyton wallichii	27.44	86.53	GBIF
Eriophyton wallichii	27.5751	87.9549	GBIF
Eriophyton wallichii	32.6908	95.8649	GBIF
Eriophyton wallichii	28.0181	89.5539	GBIF
Eriophyton wallichii	28.0866	85.4097	GBIF
Eriophyton wallichii	27.3756	90.3417	GBIF
Eriophyton wallichii	33.01	97.01	GBIF
Eriophyton wallichii	29.04	93.07	GBIF
Eriophyton wallichii	29.65	91.12	GBIF
Eriophyton wallichii	28.85	85.29	GBIF
Eriophyton wallichii	27.6848	87.8861	GBIF
Eriophyton wallichii	27.9228	86.7936	GBIF
Eriophyton wallichii	27.1333	86.0333	GBIF
Eriophyton wallichii	29.5783	99.8258	GBIF
Eriophyton wallichii	28.2167	85.7333	GBIF
Eriophyton wallichii	28.3333	95.1667	GBIF
Eriophyton wallichii	28.15	85.5667	GBIF
Eriophyton wallichii	28.6861	84.058	GBIF
Eriophyton wallichii	27.7802	89.3342	GBIF
Eriophyton wallichii	28.5969	99.8678	GBIF
Eriophyton wallichii	27.3192	90.36	GBIF
Eriophyton wallichii	27.5424	89.7144	GBIF
Eriophyton wallichii	27.5455	90.7252	GBIF
Eriophyton wallichii	27.8999	89.7317	GBIF
Eriophyton wallichii	27.8242	89.2692	GBIF
Eriophyton wallichii	27.22	90.4125	GBIF
Eriophyton wallichii	27.7667	86.2	GBIF
Eriophyton wallichii	27.4803	100.059	GBIF
Eriophyton wallichii	28.5183	98.9478	GBIF
Eriophyton wallichii	27.7259	90.3065	GBIF
Eriophyton wallichii	28.15	100.71	GBIF
Eriophyton wallichii	28.37	100.38	GBIF
Eriophyton wallichii	27.1667	100.333	GBIF
Eriophyton wallichii	28.6608	98.6608	GBIF
Eriophyton wallichii	28.78	83.92	GBIF
Eriophyton wallichii	27.5	85.5	GBIF
Eriophyton wallichii	28.68	83.98	GBIF
Eriophyton wallichii	28.1	83.9	GBIF
Eriophyton wallichii	28.82	83.88	GBIF
Eriophyton wallichii	28.72	83.67	GBIF
Eriophyton wallichii	28.9	83.68	GBIF
Eriophyton wallichii	28.8	82.4	GBIF
Eriophyton wallichii	30.3	90.63	GBIF
Eriophyton wallichii	28.48	87.1	GBIF
Eriophyton wallichii	28.47	90.58	GBIF
Eriophyton wallichii	31.87	99.12	GBIF
Eriophyton wallichii	31.68	94.92	GBIF
Eriophyton wallichii	31.08	96.97	GBIF
Eriophyton wallichii	30.63	93.2	GBIF
Eriophyton wallichii	28.5	90.63	GBIF
Eriophyton wallichii	28.55	85.3	GBIF
Eriophyton wallichii	30.05	93.98	GBIF
Eriophyton wallichii	30.3	91.52	GBIF
Eriophyton wallichii	29.87	92.28	GBIF
Eriophyton wallichii	30.65	91.08	GBIF
Eriophyton wallichii	29.73	90.98	GBIF
Eriophyton wallichii	28.3	90.95	GBIF
Eriophyton wallichii	28.22	85.57	GBIF
Eriophyton wallichii	28.52	92.45	GBIF
Eriophyton wallichii	29.03	92.33	GBIF
Eriophyton wallichii	29.05	93.98	GBIF
Eriophyton wallichii	28.47	92.23	GBIF
Eriophyton wallichii	28.63	92.22	GBIF
Eriophyton wallichii	28.93	85.4	GBIF
Eriophyton wallichii	29.07	87.57	GBIF
Eriophyton wallichii	32.3	78	GBIF
Eriophyton wallichii	28.03	85.95	Luo, Dong & Yue, Jipei & Wenguang, Sun & Xu, Bo & Li, Zhi‐Min & Comes, Hans & Sun, Hang. (2015). Evolutionary history of the subnival flora of the Himalaya-Hengduan Mountains: First insights from comparative phylogeography of four perennial herbs. Journal of Biogeography. 43. 10.1111/jbi.12610.
Eriophyton wallichii	29.25	87.18	Luo, Dong & Yue, Jipei & Wenguang, Sun & Xu, Bo & Li, Zhi‐Min & Comes, Hans & Sun, Hang. (2015). Evolutionary history of the subnival flora of the Himalaya-Hengduan Mountains: First insights from comparative phylogeography of four perennial herbs. Journal of Biogeography. 43. 10.1111/jbi.12610.
Eriophyton wallichii	27.95	87.65	Luo, Dong & Yue, Jipei & Wenguang, Sun & Xu, Bo & Li, Zhi‐Min & Comes, Hans & Sun, Hang. (2015). Evolutionary history of the subnival flora of the Himalaya-Hengduan Mountains: First insights from comparative phylogeography of four perennial herbs. Journal of Biogeography. 43. 10.1111/jbi.12610.
Eriophyton wallichii	28.15	87.7	GBIF
Eriophyton wallichii	30.6	91.01	Luo, Dong & Yue, Jipei & Wenguang, Sun & Xu, Bo & Li, Zhi‐Min & Comes, Hans & Sun, Hang. (2015). Evolutionary history of the subnival flora of the Himalaya-Hengduan Mountains: First insights from comparative phylogeography of four perennial herbs. Journal of Biogeography. 43. 10.1111/jbi.12610.
Eriophyton wallichii	29.79	91.18	Luo, Dong & Yue, Jipei & Wenguang, Sun & Xu, Bo & Li, Zhi‐Min & Comes, Hans & Sun, Hang. (2015). Evolutionary history of the subnival flora of the Himalaya-Hengduan Mountains: First insights from comparative phylogeography of four perennial herbs. Journal of Biogeography. 43. 10.1111/jbi.12610.
Eriophyton wallichii	27.97	92.02	Luo, Dong & Yue, Jipei & Wenguang, Sun & Xu, Bo & Li, Zhi‐Min & Comes, Hans & Sun, Hang. (2015). Evolutionary history of the subnival flora of the Himalaya-Hengduan Mountains: First insights from comparative phylogeography of four perennial herbs. Journal of Biogeography. 43. 10.1111/jbi.12610.
Eriophyton wallichii	29.72	98.05	Luo, Dong & Yue, Jipei & Wenguang, Sun & Xu, Bo & Li, Zhi‐Min & Comes, Hans & Sun, Hang. (2015). Evolutionary history of the subnival flora of the Himalaya-Hengduan Mountains: First insights from comparative phylogeography of four perennial herbs. Journal of Biogeography. 43. 10.1111/jbi.12610.
Eriophyton wallichii	31.3	97.53	Luo, Dong & Yue, Jipei & Wenguang, Sun & Xu, Bo & Li, Zhi‐Min & Comes, Hans & Sun, Hang. (2015). Evolutionary history of the subnival flora of the Himalaya-Hengduan Mountains: First insights from comparative phylogeography of four perennial herbs. Journal of Biogeography. 43. 10.1111/jbi.12610.
Eriophyton wallichii	34.15	95.93	Luo, Dong & Yue, Jipei & Wenguang, Sun & Xu, Bo & Li, Zhi‐Min & Comes, Hans & Sun, Hang. (2015). Evolutionary history of the subnival flora of the Himalaya-Hengduan Mountains: First insights from comparative phylogeography of four perennial herbs. Journal of Biogeography. 43. 10.1111/jbi.12610.
Eriophyton wallichii	32.95	97.18	Luo, Dong & Yue, Jipei & Wenguang, Sun & Xu, Bo & Li, Zhi‐Min & Comes, Hans & Sun, Hang. (2015). Evolutionary history of the subnival flora of the Himalaya-Hengduan Mountains: First insights from comparative phylogeography of four perennial herbs. Journal of Biogeography. 43. 10.1111/jbi.12610.
Eriophyton wallichii	32.75	97.2	Luo, Dong & Yue, Jipei & Wenguang, Sun & Xu, Bo & Li, Zhi‐Min & Comes, Hans & Sun, Hang. (2015). Evolutionary history of the subnival flora of the Himalaya-Hengduan Mountains: First insights from comparative phylogeography of four perennial herbs. Journal of Biogeography. 43. 10.1111/jbi.12610.
Eriophyton wallichii	31.94	98.92	Luo, Dong & Yue, Jipei & Wenguang, Sun & Xu, Bo & Li, Zhi‐Min & Comes, Hans & Sun, Hang. (2015). Evolutionary history of the subnival flora of the Himalaya-Hengduan Mountains: First insights from comparative phylogeography of four perennial herbs. Journal of Biogeography. 43. 10.1111/jbi.12610.
Eriophyton wallichii	30	100.85	GBIF
Eriophyton wallichii	29.5	101.72	Luo, Dong & Yue, Jipei & Wenguang, Sun & Xu, Bo & Li, Zhi‐Min & Comes, Hans & Sun, Hang. (2015). Evolutionary history of the subnival flora of the Himalaya-Hengduan Mountains: First insights from comparative phylogeography of four perennial herbs. Journal of Biogeography. 43. 10.1111/jbi.12610.
Eriophyton wallichii	28.6	99.2	Luo, Dong & Yue, Jipei & Wenguang, Sun & Xu, Bo & Li, Zhi‐Min & Comes, Hans & Sun, Hang. (2015). Evolutionary history of the subnival flora of the Himalaya-Hengduan Mountains: First insights from comparative phylogeography of four perennial herbs. Journal of Biogeography. 43. 10.1111/jbi.12610.
Eriophyton wallichii	27.05	100.18	Luo, Dong & Yue, Jipei & Wenguang, Sun & Xu, Bo & Li, Zhi‐Min & Comes, Hans & Sun, Hang. (2015). Evolutionary history of the subnival flora of the Himalaya-Hengduan Mountains: First insights from comparative phylogeography of four perennial herbs. Journal of Biogeography. 43. 10.1111/jbi.12610.
Eriophyton wallichii	29.81	92.38	Luo, Dong & Yue, Jipei & Wenguang, Sun & Xu, Bo & Li, Zhi‐Min & Comes, Hans & Sun, Hang. (2015). Evolutionary history of the subnival flora of the Himalaya-Hengduan Mountains: First insights from comparative phylogeography of four perennial herbs. Journal of Biogeography. 43. 10.1111/jbi.12610.
Eriophyton wallichii	32.74	98.04	Luo, Dong & Yue, Jipei & Wenguang, Sun & Xu, Bo & Li, Zhi‐Min & Comes, Hans & Sun, Hang. (2015). Evolutionary history of the subnival flora of the Himalaya-Hengduan Mountains: First insights from comparative phylogeography of four perennial herbs. Journal of Biogeography. 43. 10.1111/jbi.12610.
Eriophyton wallichii	29.71	99	Luo, Dong & Yue, Jipei & Wenguang, Sun & Xu, Bo & Li, Zhi‐Min & Comes, Hans & Sun, Hang. (2015). Evolutionary history of the subnival flora of the Himalaya-Hengduan Mountains: First insights from comparative phylogeography of four perennial herbs. Journal of Biogeography. 43. 10.1111/jbi.12610.
Eriophyton wallichii	31.45	79.58	Luo, Dong & Yue, Jipei & Wenguang, Sun & Xu, Bo & Li, Zhi‐Min & Comes, Hans & Sun, Hang. (2015). Evolutionary history of the subnival flora of the Himalaya-Hengduan Mountains: First insights from comparative phylogeography of four perennial herbs. Journal of Biogeography. 43. 10.1111/jbi.12610.
Eriophyton wallichii	30.21	81.27	Luo, Dong & Yue, Jipei & Wenguang, Sun & Xu, Bo & Li, Zhi‐Min & Comes, Hans & Sun, Hang. (2015). Evolutionary history of the subnival flora of the Himalaya-Hengduan Mountains: First insights from comparative phylogeography of four perennial herbs. Journal of Biogeography. 43. 10.1111/jbi.12610.
Eriophyton wallichii	29.97	89.1	Luo, Dong & Yue, Jipei & Wenguang, Sun & Xu, Bo & Li, Zhi‐Min & Comes, Hans & Sun, Hang. (2015). Evolutionary history of the subnival flora of the Himalaya-Hengduan Mountains: First insights from comparative phylogeography of four perennial herbs. Journal of Biogeography. 43. 10.1111/jbi.12610.
Eriophyton wallichii	29.93	91.27	Luo, Dong & Yue, Jipei & Wenguang, Sun & Xu, Bo & Li, Zhi‐Min & Comes, Hans & Sun, Hang. (2015). Evolutionary history of the subnival flora of the Himalaya-Hengduan Mountains: First insights from comparative phylogeography of four perennial herbs. Journal of Biogeography. 43. 10.1111/jbi.12610.
Eriophyton wallichii	28.82	93.23	GBIF
Eriophyton wallichii	31.38	93.77	Luo, Dong & Yue, Jipei & Wenguang, Sun & Xu, Bo & Li, Zhi‐Min & Comes, Hans & Sun, Hang. (2015). Evolutionary history of the subnival flora of the Himalaya-Hengduan Mountains: First insights from comparative phylogeography of four perennial herbs. Journal of Biogeography. 43. 10.1111/jbi.12610.
Eriophyton wallichii	31.07	95.4	Luo, Dong & Yue, Jipei & Wenguang, Sun & Xu, Bo & Li, Zhi‐Min & Comes, Hans & Sun, Hang. (2015). Evolutionary history of the subnival flora of the Himalaya-Hengduan Mountains: First insights from comparative phylogeography of four perennial herbs. Journal of Biogeography. 43. 10.1111/jbi.12610.
Eriophyton wallichii	28.29	98.69	Luo, Dong & Yue, Jipei & Wenguang, Sun & Xu, Bo & Li, Zhi‐Min & Comes, Hans & Sun, Hang. (2015). Evolutionary history of the subnival flora of the Himalaya-Hengduan Mountains: First insights from comparative phylogeography of four perennial herbs. Journal of Biogeography. 43. 10.1111/jbi.12610.
Eriophyton wallichii	32.59	100.43	Luo, Dong & Yue, Jipei & Wenguang, Sun & Xu, Bo & Li, Zhi‐Min & Comes, Hans & Sun, Hang. (2015). Evolutionary history of the subnival flora of the Himalaya-Hengduan Mountains: First insights from comparative phylogeography of four perennial herbs. Journal of Biogeography. 43. 10.1111/jbi.12610.
Eriophyton wallichii	32	100.43	Luo, Dong & Yue, Jipei & Wenguang, Sun & Xu, Bo & Li, Zhi‐Min & Comes, Hans & Sun, Hang. (2015). Evolutionary history of the subnival flora of the Himalaya-Hengduan Mountains: First insights from comparative phylogeography of four perennial herbs. Journal of Biogeography. 43. 10.1111/jbi.12610.
Eriophyton wallichii	28.34	100.43	Luo, Dong & Yue, Jipei & Wenguang, Sun & Xu, Bo & Li, Zhi‐Min & Comes, Hans & Sun, Hang. (2015). Evolutionary history of the subnival flora of the Himalaya-Hengduan Mountains: First insights from comparative phylogeography of four perennial herbs. Journal of Biogeography. 43. 10.1111/jbi.12610.
Eriophyton wallichii	28.42	100.45	GBIF
Eriophyton wallichii	28.01	84.04	Luo, Dong & Yue, Jipei & Wenguang, Sun & Xu, Bo & Li, Zhi‐Min & Comes, Hans & Sun, Hang. (2015). Evolutionary history of the subnival flora of the Himalaya-Hengduan Mountains: First insights from comparative phylogeography of four perennial herbs. Journal of Biogeography. 43. 10.1111/jbi.12610.
Eriophyton wallichii	27.17	87.06	Luo, Dong & Yue, Jipei & Wenguang, Sun & Xu, Bo & Li, Zhi‐Min & Comes, Hans & Sun, Hang. (2015). Evolutionary history of the subnival flora of the Himalaya-Hengduan Mountains: First insights from comparative phylogeography of four perennial herbs. Journal of Biogeography. 43. 10.1111/jbi.12610.
Eriophyton wallichii	27.06	90.14	Luo, Dong & Yue, Jipei & Wenguang, Sun & Xu, Bo & Li, Zhi‐Min & Comes, Hans & Sun, Hang. (2015). Evolutionary history of the subnival flora of the Himalaya-Hengduan Mountains: First insights from comparative phylogeography of four perennial herbs. Journal of Biogeography. 43. 10.1111/jbi.12610.
Eriophyton wallichii	27.93	88.6	GBIF
Eriophyton wallichii	28.33	99.06	Luo, Dong & Yue, Jipei & Wenguang, Sun & Xu, Bo & Li, Zhi‐Min & Comes, Hans & Sun, Hang. (2015). Evolutionary history of the subnival flora of the Himalaya-Hengduan Mountains: First insights from comparative phylogeography of four perennial herbs. Journal of Biogeography. 43. 10.1111/jbi.12610.
Eriophyton wallichii	29.31	101.48	Luo, Dong & Yue, Jipei & Wenguang, Sun & Xu, Bo & Li, Zhi‐Min & Comes, Hans & Sun, Hang. (2015). Evolutionary history of the subnival flora of the Himalaya-Hengduan Mountains: First insights from comparative phylogeography of four perennial herbs. Journal of Biogeography. 43. 10.1111/jbi.12610.
Eriophyton wallichii	31.31	96.5	Luo, Dong & Yue, Jipei & Wenguang, Sun & Xu, Bo & Li, Zhi‐Min & Comes, Hans & Sun, Hang. (2015). Evolutionary history of the subnival flora of the Himalaya-Hengduan Mountains: First insights from comparative phylogeography of four perennial herbs. Journal of Biogeography. 43. 10.1111/jbi.12610.
Eriophyton wallichii	30.6	91.1	Luo, Dong & Yue, Jipei & Wenguang, Sun & Xu, Bo & Li, Zhi‐Min & Comes, Hans & Sun, Hang. (2015). Evolutionary history of the subnival flora of the Himalaya-Hengduan Mountains: First insights from comparative phylogeography of four perennial herbs. Journal of Biogeography. 43. 10.1111/jbi.12610.
Eriophyton wallichii	33.31	97.23	Luo, Dong & Yue, Jipei & Wenguang, Sun & Xu, Bo & Li, Zhi‐Min & Comes, Hans & Sun, Hang. (2015). Evolutionary history of the subnival flora of the Himalaya-Hengduan Mountains: First insights from comparative phylogeography of four perennial herbs. Journal of Biogeography. 43. 10.1111/jbi.12610.
Eriophyton wallichii	28.8	99.2	GBIF
Eriophyton wallichii	28.41	99.92	Wenguang, Sun & Zhang, Y.-Z & Peng, Deli & Zhang, Yong-Hong & Zhang, Jianwen & Li, Z.-M. (2016). Karyotype of nine endemic species from alpine subnival belt in the Hengduan Mountains, SW China. 91. 242-249.
Eriophyton wallichii	28.51	99.95	Peng, Deli & Niu, Yang & Song, Bo & Chen, Jianguo & Li, Zhi-Min & Yang, Yang & Sun, Hang. (2015). Woolly and overlapping leaves dampen temperature fluctuations in reproductive organ of an alpine Himalayan forb. Journal of Plant Ecology. 8. 159-165. 10.1093/jpe/rtv014.
Eriophyton wallichii	28.88	90.21	Sonam, Wangchen & Liu, Yongqin. (2024). Plant compartment niche is more important in structuring the fungal community associated with alpine herbs in the subnival belt of the Qiangyong glacier than plant species. Symbiosis. 92. 1-16. 10.1007/s13199-024-00973-9.
Eriophyton wallichii	34.0904	95.5657	NPSRC
Eriophyton wallichii	29.6352	94.4083	NPSRC
Eriophyton wallichii	28.39	99.02	NPSRC
Eriophyton wallichii	29.6823	89.0992	NPSRC
Eriophyton wallichii	29.2717	88.8884	NPSRC
Eriophyton wallichii	32.2681	100.333	NPSRC
Eriophyton wallichii	29.6711	97.8409	NPSRC
Eriophyton wallichii	29.0806	100.022	NPSRC
Eriophyton wallichii	32.5656	97.2074	NPSRC
Eriophyton wallichii	28.1551	85.9822	NPSRC
Eriophyton wallichii	32.7756	96.6774	NPSRC
Eriophyton wallichii	32.9548	94.3776	NPSRC
Eriophyton wallichii	31.1385	97.1804	NPSRC
Eriophyton wallichii	29.6121	101.823	NPSRC
Eriophyton wallichii	34.0555	96.9991	NPSRC
Eriophyton wallichii	28.19	99.95	NPSRC
Eriophyton wallichii	31.6078	93.4968	NPSRC
Eriophyton wallichii	31.3105	96.446	NPSRC
Eriophyton wallichii	28.5499	92.8577	NPSRC
Eriophyton wallichii	28.82	85.49	GBIF
Eriophyton wallichii	32.4418	98.0235	NPSRC
Eriophyton wallichii	29.0286	84.0678	NPSRC
Eriophyton wallichii	29.66	96.72	NPSRC
Eriophyton wallichii	29.7	98	NPSRC
Eriophyton wallichii	31.8061	98.5809	NPSRC
Eriophyton wallichii	29.4729	101.543	NPSRC
Eriophyton wallichii	28.2318	99.0057	NPSRC
Eriophyton wallichii	34.8246	95.6306	NPSRC
Eriophyton wallichii	28.2449	99.5552	NPSRC
Eriophyton wallichii	34.7868	92.8896	NPSRC
Eriophyton wallichii	30.9305	88.7099	NPSRC
Eriophyton wallichii	28.08	99.54	NPSRC
Eriophyton wallichii	28.25	99.94	NPSRC
Eriophyton wallichii	28.6587	87.1261	NPSRC
Eriophyton wallichii	28.8618	100.056	NPSRC
Eriophyton wallichii	33.0909	96.4223	NPSRC
Eriophyton wallichii	28.3506	99.5005	NPSRC
Eriophyton wallichii	27.5725	100.592	NPSRC
Eriophyton wallichii	29.93	97.43	Luo, Dong & Xu, Bo & Li, Zhi-Min & Sun, Hang. (2017). The 'Ward Line-Mekong-Salween Divide' is an important floristic boundary between the eastern Himalaya and Hengduan Mountains: Evidence from the phylogeographical structure of subnival herbs Marmoritis complanatum (Lamiaceae). Botanical Journal of the Linnean Society. 185. 482-496. 10.1093/botlinnean/box067.
Eriophyton wallichii	29.13	100.04	NPSRC
Eriophyton wallichii	28.14	99.91	NPSRC
Eriophyton wallichii	32.97	95.18	NPSRC
Marmoritis complanata	29.18	90.38	GBIF
Marmoritis complanata	28.5	90.55	GBIF
Marmoritis complanata	28.5	90.63	GBIF
Marmoritis complanata	28.52	92.45	GBIF
Marmoritis complanata	28.37	99.02	GBIF
Marmoritis complanata	28.4667	99.0667	GBIF
Marmoritis complanata	29.1	99.6922	GBIF
Marmoritis complanata	31.4003	96.6797	GBIF
Marmoritis complanata	33.0239	103.735	GBIF
Marmoritis complanata	31.0778	96.9478	GBIF
Marmoritis complanata	28.5358	99.0133	GBIF
Marmoritis complanata	27.3828	100.136	GBIF
Marmoritis complanata	28.85	85.3	GBIF
Marmoritis complanata	28.42	92.47	GBIF
Marmoritis complanata	28.17	85.98	GBIF
Marmoritis complanata	28.93	99.8	GBIF
Marmoritis complanata	32.9	95.3	GBIF
Marmoritis complanata	33.85	95.62	GBIF
Marmoritis complanata	33	97.02	GBIF
Marmoritis complanata	38.83	99.62	GBIF
Marmoritis complanata	29.15	92.58	GBIF
Marmoritis complanata	30.05	96.91	GBIF
Marmoritis complanata	30.0553	101.965	GBIF
Marmoritis complanata	28.89	90.21	Luo, Dong & Yue, Jipei & Wenguang, Sun & Xu, Bo & Li, Zhi‐Min & Comes, Hans & Sun, Hang. (2015). Evolutionary history of the subnival flora of the Himalaya-Hengduan Mountains: First insights from comparative phylogeography of four perennial herbs. Journal of Biogeography. 43. 10.1111/jbi.12610.
Marmoritis complanata	29.89	90.01	Luo, Dong & Xu, Bo & Li, Zhi-Min & Sun, Hang. (2017). The 'Ward Line-Mekong-Salween Divide' is an important floristic boundary between the eastern Himalaya and Hengduan Mountains: Evidence from the phylogeographical structure of subnival herbs Marmoritis complanatum (Lamiaceae). Botanical Journal of the Linnean Society. 185. 482-496. 10.1093/botlinnean/box067.
Marmoritis complanata	29.82	92.38	Luo, Dong & Xu, Bo & Li, Zhi-Min & Sun, Hang. (2017). The 'Ward Line-Mekong-Salween Divide' is an important floristic boundary between the eastern Himalaya and Hengduan Mountains: Evidence from the phylogeographical structure of subnival herbs Marmoritis complanatum (Lamiaceae). Botanical Journal of the Linnean Society. 185. 482-496. 10.1093/botlinnean/box067.
Marmoritis complanata	28.32	91.92	Luo, Dong & Xu, Bo & Li, Zhi-Min & Sun, Hang. (2017). The 'Ward Line-Mekong-Salween Divide' is an important floristic boundary between the eastern Himalaya and Hengduan Mountains: Evidence from the phylogeographical structure of subnival herbs Marmoritis complanatum (Lamiaceae). Botanical Journal of the Linnean Society. 185. 482-496. 10.1093/botlinnean/box067.
Marmoritis complanata	32.98	95.18	Luo, Dong & Xu, Bo & Li, Zhi-Min & Sun, Hang. (2017). The 'Ward Line-Mekong-Salween Divide' is an important floristic boundary between the eastern Himalaya and Hengduan Mountains: Evidence from the phylogeographical structure of subnival herbs Marmoritis complanatum (Lamiaceae). Botanical Journal of the Linnean Society. 185. 482-496. 10.1093/botlinnean/box067.
Marmoritis complanata	31.3	97.55	Luo, Dong & Xu, Bo & Li, Zhi-Min & Sun, Hang. (2017). The 'Ward Line-Mekong-Salween Divide' is an important floristic boundary between the eastern Himalaya and Hengduan Mountains: Evidence from the phylogeographical structure of subnival herbs Marmoritis complanatum (Lamiaceae). Botanical Journal of the Linnean Society. 185. 482-496. 10.1093/botlinnean/box067.
Marmoritis complanata	30.11	96.96	Luo, Dong & Xu, Bo & Li, Zhi-Min & Sun, Hang. (2017). The 'Ward Line-Mekong-Salween Divide' is an important floristic boundary between the eastern Himalaya and Hengduan Mountains: Evidence from the phylogeographical structure of subnival herbs Marmoritis complanatum (Lamiaceae). Botanical Journal of the Linnean Society. 185. 482-496. 10.1093/botlinnean/box067.
Marmoritis complanata	29.66	96.72	Luo, Dong & Xu, Bo & Li, Zhi-Min & Sun, Hang. (2017). The 'Ward Line-Mekong-Salween Divide' is an important floristic boundary between the eastern Himalaya and Hengduan Mountains: Evidence from the phylogeographical structure of subnival herbs Marmoritis complanatum (Lamiaceae). Botanical Journal of the Linnean Society. 185. 482-496. 10.1093/botlinnean/box067.
Marmoritis complanata	29.93	97.43	Luo, Dong & Xu, Bo & Li, Zhi-Min & Sun, Hang. (2017). The 'Ward Line-Mekong-Salween Divide' is an important floristic boundary between the eastern Himalaya and Hengduan Mountains: Evidence from the phylogeographical structure of subnival herbs Marmoritis complanatum (Lamiaceae). Botanical Journal of the Linnean Society. 185. 482-496. 10.1093/botlinnean/box067.
Marmoritis complanata	28.82	99.22	Luo, Dong & Xu, Bo & Li, Zhi-Min & Sun, Hang. (2017). The 'Ward Line-Mekong-Salween Divide' is an important floristic boundary between the eastern Himalaya and Hengduan Mountains: Evidence from the phylogeographical structure of subnival herbs Marmoritis complanatum (Lamiaceae). Botanical Journal of the Linnean Society. 185. 482-496. 10.1093/botlinnean/box067.
Marmoritis complanata	28.57	99.81	Luo, Dong & Xu, Bo & Li, Zhi-Min & Sun, Hang. (2017). The 'Ward Line-Mekong-Salween Divide' is an important floristic boundary between the eastern Himalaya and Hengduan Mountains: Evidence from the phylogeographical structure of subnival herbs Marmoritis complanatum (Lamiaceae). Botanical Journal of the Linnean Society. 185. 482-496. 10.1093/botlinnean/box067.
Marmoritis complanata	32.76	95.6	Luo, Dong & Xu, Bo & Li, Zhi-Min & Sun, Hang. (2017). The 'Ward Line-Mekong-Salween Divide' is an important floristic boundary between the eastern Himalaya and Hengduan Mountains: Evidence from the phylogeographical structure of subnival herbs Marmoritis complanatum (Lamiaceae). Botanical Journal of the Linnean Society. 185. 482-496. 10.1093/botlinnean/box067.
Marmoritis complanata	29.59	101.96	Luo, Dong & Xu, Bo & Li, Zhi-Min & Sun, Hang. (2017). The 'Ward Line-Mekong-Salween Divide' is an important floristic boundary between the eastern Himalaya and Hengduan Mountains: Evidence from the phylogeographical structure of subnival herbs Marmoritis complanatum (Lamiaceae). Botanical Journal of the Linnean Society. 185. 482-496. 10.1093/botlinnean/box067.
Marmoritis complanata	29.45	100.18	Luo, Dong & Xu, Bo & Li, Zhi-Min & Sun, Hang. (2017). The 'Ward Line-Mekong-Salween Divide' is an important floristic boundary between the eastern Himalaya and Hengduan Mountains: Evidence from the phylogeographical structure of subnival herbs Marmoritis complanatum (Lamiaceae). Botanical Journal of the Linnean Society. 185. 482-496. 10.1093/botlinnean/box067.
Marmoritis complanata	29.08	100.03	Luo, Dong & Xu, Bo & Li, Zhi-Min & Sun, Hang. (2017). The 'Ward Line-Mekong-Salween Divide' is an important floristic boundary between the eastern Himalaya and Hengduan Mountains: Evidence from the phylogeographical structure of subnival herbs Marmoritis complanatum (Lamiaceae). Botanical Journal of the Linnean Society. 185. 482-496. 10.1093/botlinnean/box067.
Marmoritis complanata	28.55	100.82	Luo, Dong & Xu, Bo & Li, Zhi-Min & Sun, Hang. (2017). The 'Ward Line-Mekong-Salween Divide' is an important floristic boundary between the eastern Himalaya and Hengduan Mountains: Evidence from the phylogeographical structure of subnival herbs Marmoritis complanatum (Lamiaceae). Botanical Journal of the Linnean Society. 185. 482-496. 10.1093/botlinnean/box067.
Marmoritis complanata	28.39	100.37	Luo, Dong & Xu, Bo & Li, Zhi-Min & Sun, Hang. (2017). The 'Ward Line-Mekong-Salween Divide' is an important floristic boundary between the eastern Himalaya and Hengduan Mountains: Evidence from the phylogeographical structure of subnival herbs Marmoritis complanatum (Lamiaceae). Botanical Journal of the Linnean Society. 185. 482-496. 10.1093/botlinnean/box067.
Marmoritis complanata	30.98	94.57	Luo, Dong & Xu, Bo & Li, Zhi-Min & Sun, Hang. (2017). The 'Ward Line-Mekong-Salween Divide' is an important floristic boundary between the eastern Himalaya and Hengduan Mountains: Evidence from the phylogeographical structure of subnival herbs Marmoritis complanatum (Lamiaceae). Botanical Journal of the Linnean Society. 185. 482-496. 10.1093/botlinnean/box067.
Marmoritis complanata	29.07	97.18	Luo, Dong & Xu, Bo & Li, Zhi-Min & Sun, Hang. (2017). The 'Ward Line-Mekong-Salween Divide' is an important floristic boundary between the eastern Himalaya and Hengduan Mountains: Evidence from the phylogeographical structure of subnival herbs Marmoritis complanatum (Lamiaceae). Botanical Journal of the Linnean Society. 185. 482-496. 10.1093/botlinnean/box067.
Marmoritis complanata	29.75	97.57	Luo, Dong & Xu, Bo & Li, Zhi-Min & Sun, Hang. (2017). The 'Ward Line-Mekong-Salween Divide' is an important floristic boundary between the eastern Himalaya and Hengduan Mountains: Evidence from the phylogeographical structure of subnival herbs Marmoritis complanatum (Lamiaceae). Botanical Journal of the Linnean Society. 185. 482-496. 10.1093/botlinnean/box067.
Marmoritis complanata	28.92	88.03	Luo, Dong & Xu, Bo & Li, Zhi-Min & Sun, Hang. (2017). The 'Ward Line-Mekong-Salween Divide' is an important floristic boundary between the eastern Himalaya and Hengduan Mountains: Evidence from the phylogeographical structure of subnival herbs Marmoritis complanatum (Lamiaceae). Botanical Journal of the Linnean Society. 185. 482-496. 10.1093/botlinnean/box067.
Marmoritis complanata	28.8	91.93	Luo, Dong & Xu, Bo & Li, Zhi-Min & Sun, Hang. (2017). The 'Ward Line-Mekong-Salween Divide' is an important floristic boundary between the eastern Himalaya and Hengduan Mountains: Evidence from the phylogeographical structure of subnival herbs Marmoritis complanatum (Lamiaceae). Botanical Journal of the Linnean Society. 185. 482-496. 10.1093/botlinnean/box067.
Marmoritis complanata	28.77	93.02	Luo, Dong & Xu, Bo & Li, Zhi-Min & Sun, Hang. (2017). The 'Ward Line-Mekong-Salween Divide' is an important floristic boundary between the eastern Himalaya and Hengduan Mountains: Evidence from the phylogeographical structure of subnival herbs Marmoritis complanatum (Lamiaceae). Botanical Journal of the Linnean Society. 185. 482-496. 10.1093/botlinnean/box067.
Marmoritis complanata	28.62	92.18	Luo, Dong & Xu, Bo & Li, Zhi-Min & Sun, Hang. (2017). The 'Ward Line-Mekong-Salween Divide' is an important floristic boundary between the eastern Himalaya and Hengduan Mountains: Evidence from the phylogeographical structure of subnival herbs Marmoritis complanatum (Lamiaceae). Botanical Journal of the Linnean Society. 185. 482-496. 10.1093/botlinnean/box067.
Marmoritis complanata	27.97	92.02	Luo, Dong & Xu, Bo & Li, Zhi-Min & Sun, Hang. (2017). The 'Ward Line-Mekong-Salween Divide' is an important floristic boundary between the eastern Himalaya and Hengduan Mountains: Evidence from the phylogeographical structure of subnival herbs Marmoritis complanatum (Lamiaceae). Botanical Journal of the Linnean Society. 185. 482-496. 10.1093/botlinnean/box067.
Marmoritis complanata	28.59	99.87	Luo, Dong & Xu, Bo & Li, Zhi-Min & Sun, Hang. (2017). The 'Ward Line-Mekong-Salween Divide' is an important floristic boundary between the eastern Himalaya and Hengduan Mountains: Evidence from the phylogeographical structure of subnival herbs Marmoritis complanatum (Lamiaceae). Botanical Journal of the Linnean Society. 185. 482-496. 10.1093/botlinnean/box067.
Marmoritis complanata	28.3	98.98	Luo, Dong & Xu, Bo & Li, Zhi-Min & Sun, Hang. (2017). The 'Ward Line-Mekong-Salween Divide' is an important floristic boundary between the eastern Himalaya and Hengduan Mountains: Evidence from the phylogeographical structure of subnival herbs Marmoritis complanatum (Lamiaceae). Botanical Journal of the Linnean Society. 185. 482-496. 10.1093/botlinnean/box067.
Marmoritis complanata	28.4	99.9167	Wenguang, Sun & Zhang, Y.-Z & Peng, Deli & Zhang, Yong-Hong & Zhang, Jianwen & Li, Z.-M. (2016). Karyotype of nine endemic species from alpine subnival belt in the Hengduan Mountains, SW China. 91. 242-249.
Marmoritis complanata	27.9286	101.279	NPSRC
Marmoritis complanata	31.1065	96.4025	NPSRC
Marmoritis complanata	29.1919	96.5736	NPSRC
Marmoritis complanata	36.6094	101.787	NPSRC
Marmoritis complanata	31.63	98.46	NPSRC
Marmoritis complanata	29.0463	93.0747	NPSRC
Marmoritis complanata	29.2274	91.7766	NPSRC
Marmoritis complanata	29.3219	96.96	Luo, Dong & Xu, Bo & Li, Zhi-Min & Sun, Hang. (2017). The 'Ward Line-Mekong-Salween Divide' is an important floristic boundary between the eastern Himalaya and Hengduan Mountains: Evidence from the phylogeographical structure of subnival herbs Marmoritis complanatum (Lamiaceae). Botanical Journal of the Linnean Society. 185. 482-496. 10.1093/botlinnean/box067.
Marmoritis complanata	28.72	92.99	NPSRC
Marmoritis complanata	31.4802	93.6796	NPSRC
Marmoritis complanata	28.5	86.13	NPSRC
Marmoritis complanata	29.037	100.298	NPSRC
Marmoritis complanata	28.5499	92.8577	NPSRC
Marmoritis complanata	28.8618	100.056	NPSRC
Marmoritis complanata	28.4861	98.9115	NPSRC
Marmoritis complanata	27.9911	91.9572	NPSRC
Phlomoides rotata	28.4861	98.9115	GBIF
Phlomoides rotata	32.98	98.1	GBIF
Phlomoides rotata	29.22	94.22	GBIF
Phlomoides rotata	35.52	102.02	GBIF
Phlomoides rotata	30	99.11	GBIF
Phlomoides rotata	35.25	100.57	GBIF
Phlomoides rotata	31.22	96.6	GBIF
Phlomoides rotata	30.88	101.88	GBIF
Phlomoides rotata	32.27	91.68	GBIF
Phlomoides rotata	29.23	91.77	GBIF
Phlomoides rotata	29.33	85.23	GBIF
Phlomoides rotata	30.95	100.32	GBIF
Phlomoides rotata	31.43	103.17	GBIF
Phlomoides rotata	28.85	85.3	GBIF
Phlomoides rotata	29.3	87.23	GBIF
Phlomoides rotata	31.22	98.83	GBIF
Phlomoides rotata	31.37	90.02	GBIF
Phlomoides rotata	33.75	99.65	GBIF
Phlomoides rotata	34.73	101.6	GBIF
Phlomoides rotata	29.45	90.15	GBIF
Phlomoides rotata	28	91.95	GBIF
Phlomoides rotata	34.58	102.48	GBIF
Phlomoides rotata	32.2	96.48	GBIF
Phlomoides rotata	33.85	95.62	GBIF
Phlomoides rotata	32.9	95.3	GBIF
Phlomoides rotata	33.43	101.48	GBIF
Phlomoides rotata	36.33	102.8	GBIF
Phlomoides rotata	29.68	89.1	GBIF
Phlomoides rotata	29.8497	92.3399	GBIF
Phlomoides rotata	32.77	96.67	GBIF
Phlomoides rotata	31.49	98.21	GBIF
Phlomoides rotata	30.65	97.56	GBIF
Phlomoides rotata	29.64	91.01	GBIF
Phlomoides rotata	30.05	96.91	GBIF
Phlomoides rotata	34.3922	100.426	GBIF
Phlomoides rotata	30.3036	99.5575	GBIF
Phlomoides rotata	32.8	98.3403	GBIF
Phlomoides rotata	31.5217	96.3611	GBIF
Phlomoides rotata	31.3447	98.0539	GBIF
Phlomoides rotata	29.1	99.6922	GBIF
Phlomoides rotata	34.6897	99.6675	GBIF
Phlomoides rotata	33.1272	96.7181	GBIF
Phlomoides rotata	29.037	100.298	GBIF
Phlomoides rotata	29.9961	100.27	GBIF
Phlomoides rotata	31.8061	98.5809	GBIF
Phlomoides rotata	32.2681	100.333	GBIF
Phlomoides rotata	33.5759	102.962	GBIF
Phlomoides rotata	30.0315	101.014	GBIF
Phlomoides rotata	28.6614	98.9406	GBIF
Phlomoides rotata	28.5183	98.9478	GBIF
Phlomoides rotata	28.5969	99.8678	GBIF
Phlomoides rotata	34.6489	100.611	GBIF
Phlomoides rotata	33.0239	103.735	GBIF
Phlomoides rotata	29.1356	100.034	GBIF
Phlomoides rotata	28.8164	99.2158	GBIF
Phlomoides rotata	32.2542	96.3219	GBIF
Phlomoides rotata	28.03	100.62	GBIF
Phlomoides rotata	28.8981	100.288	GBIF
Phlomoides rotata	29.49	101.77	GBIF
Phlomoides rotata	28.46	100.68	GBIF
Phlomoides rotata	29.2	83.92	GBIF
Phlomoides rotata	29.73	98.07	GBIF
Phlomoides rotata	30.28	90.62	GBIF
Phlomoides rotata	30.65	97.08	GBIF
Phlomoides rotata	27.98	87.03	GBIF
Phlomoides rotata	29.73	90.98	GBIF
Phlomoides rotata	28.5	90.63	GBIF
Phlomoides rotata	30.8	92.58	GBIF
Phlomoides rotata	28.12	91.9	GBIF
Phlomoides rotata	29.05	93.98	GBIF
Phlomoides rotata	29	93.98	GBIF
Phlomoides rotata	29.67	91.05	GBIF
Phlomoides rotata	27.5544	88.4517	GBIF
Phlomoides rotata	28.3889	99.0275	GBIF
Phlomoides rotata	27.7997	89.3627	GBIF
Phlomoides rotata	34.5161	100.221	GBIF
Phlomoides rotata	30.0042	100.861	GBIF
Phlomoides rotata	28.5378	99	GBIF
Phlomoides rotata	27.9285	86.8048	GBIF
Phlomoides rotata	29.1936	90.6189	GBIF
Phlomoides rotata	33.1265	97.0332	GBIF
Phlomoides rotata	27.8901	86.8618	GBIF
Phlomoides rotata	27.8191	99.7031	GBIF
Phlomoides rotata	33.4217	97.3005	GBIF
Phlomoides rotata	30.5476	97.1038	GBIF
Phlomoides rotata	28.7124	99.7908	GBIF
Phlomoides rotata	28.8257	100.226	GBIF
Phlomoides rotata	30.7901	91.036	GBIF
Phlomoides rotata	27.55	89.07	GBIF
Phlomoides rotata	28.0363	88.7078	GBIF
Phlomoides rotata	32.6053	95.7221	GBIF
Phlomoides rotata	32.9744	95.9306	GBIF
Phlomoides rotata	29.2247	83.8611	GBIF
Phlomoides rotata	29.169	100.094	GBIF
Phlomoides rotata	28.9454	83.52	GBIF
Phlomoides rotata	29.7	92.12	GBIF
Phlomoides rotata	32.836	98.1524	GBIF
Phlomoides rotata	31.842	96.436	GBIF
Phlomoides rotata	27.9735	88.581	GBIF
Phlomoides rotata	31.8175	96.485	GBIF
Phlomoides rotata	32.9891	97.1088	GBIF
Phlomoides rotata	28.75	94	GBIF
Phlomoides rotata	28.3	99.17	GBIF
Phlomoides rotata	30.15	100.333	GBIF
Phlomoides rotata	35.26	101.94	Li, Zuxia & Geng, Guigong & Xie, Huichun & Zhou, Lianyu & Wang, Luhao & Qiao, Feng. (2024). Metabolomic and transcriptomic reveal flavonoid biosynthesis and regulation mechanism in Phlomoides rotata from different habitats. Genomics. 116. 110850. 10.1016/j.ygeno.2024.110850.
Phlomoides rotata	32.85	97.02	GBIF
Phlomoides rotata	29.77	91.17	Yangzom, Pema & Ma, Chao & Bautista, Mary Ann. (2021). The complete chloroplast genome sequence of the Tibetan herb Phlomoides rotata (Benth. ex Hook.f.) Mathiesen (Lamiaceae). Mitochondrial DNA Part B. 6. 3261-3262. 10.1080/23802359.2021.1993459.
Phlomoides rotata	31	93	Pan, Zheng & Xie, Chen & Luo, Jie & Yan, Xiao & Su, Yong & Haq, Anwar & Khan, Nasir Mehmood & Ahmad, Shujaat & Wang, Jian. (2024). Characteristic Metabolites and Antioxidant Activities of Essential Oils from Phlomoides rotata (Benth. ex Hook. f.) Mathiesen. 10.20944/preprints202402.0584.v1.
Phlomoides rotata	33.6053	102.801	Zhou Chuanmeng, Chen Yuan, Li Xiangqun, Guo Fengxia, Bai Gang. Potential Suitable Regions of Lamiophlomis rotata Determined with the Entropy Method-fuzzy Matter Element Model[J]. JOURNAL OF DESERT RESEARCH, 2017, 37(1): 93-99.
Phlomoides rotata	34.3079	102.317	Zhou Chuanmeng, Chen Yuan, Li Xiangqun, Guo Fengxia, Bai Gang. Potential Suitable Regions of Lamiophlomis rotata Determined with the Entropy Method-fuzzy Matter Element Model[J]. JOURNAL OF DESERT RESEARCH, 2017, 37(1): 93-99.
Phlomoides rotata	33.5647	102.726	Zhou Chuanmeng, Chen Yuan, Li Xiangqun, Guo Fengxia, Bai Gang. Potential Suitable Regions of Lamiophlomis rotata Determined with the Entropy Method-fuzzy Matter Element Model[J]. JOURNAL OF DESERT RESEARCH, 2017, 37(1): 93-99.
Phlomoides rotata	34.0853	102.874	Zhou Chuanmeng, Chen Yuan, Li Xiangqun, Guo Fengxia, Bai Gang. Potential Suitable Regions of Lamiophlomis rotata Determined with the Entropy Method-fuzzy Matter Element Model[J]. JOURNAL OF DESERT RESEARCH, 2017, 37(1): 93-99.
Phlomoides rotata	30.2236	100.638	Zhou Chuanmeng, Chen Yuan, Li Xiangqun, Guo Fengxia, Bai Gang. Potential Suitable Regions of Lamiophlomis rotata Determined with the Entropy Method-fuzzy Matter Element Model[J]. JOURNAL OF DESERT RESEARCH, 2017, 37(1): 93-99.
Phlomoides rotata	30.4056	99.8461	Zhou Chuanmeng, Chen Yuan, Li Xiangqun, Guo Fengxia, Bai Gang. Potential Suitable Regions of Lamiophlomis rotata Determined with the Entropy Method-fuzzy Matter Element Model[J]. JOURNAL OF DESERT RESEARCH, 2017, 37(1): 93-99.
Phlomoides rotata	30.5133	99.7894	Zhou Chuanmeng, Chen Yuan, Li Xiangqun, Guo Fengxia, Bai Gang. Potential Suitable Regions of Lamiophlomis rotata Determined with the Entropy Method-fuzzy Matter Element Model[J]. JOURNAL OF DESERT RESEARCH, 2017, 37(1): 93-99.
Phlomoides rotata	33.3561	97.4469	Zhou Chuanmeng, Chen Yuan, Li Xiangqun, Guo Fengxia, Bai Gang. Potential Suitable Regions of Lamiophlomis rotata Determined with the Entropy Method-fuzzy Matter Element Model[J]. JOURNAL OF DESERT RESEARCH, 2017, 37(1): 93-99.
Phlomoides rotata	33.5833	101.35	Zhou Chuanmeng, Chen Yuan, Li Xiangqun, Guo Fengxia, Bai Gang. Potential Suitable Regions of Lamiophlomis rotata Determined with the Entropy Method-fuzzy Matter Element Model[J]. JOURNAL OF DESERT RESEARCH, 2017, 37(1): 93-99.
Phlomoides rotata	32.4742	100.598	Zhou Chuanmeng, Chen Yuan, Li Xiangqun, Guo Fengxia, Bai Gang. Potential Suitable Regions of Lamiophlomis rotata Determined with the Entropy Method-fuzzy Matter Element Model[J]. JOURNAL OF DESERT RESEARCH, 2017, 37(1): 93-99.
Phlomoides rotata	34.1187	102.314	Zhou Chuanmeng, Chen Yuan, Li Xiangqun, Guo Fengxia, Bai Gang. Potential Suitable Regions of Lamiophlomis rotata Determined with the Entropy Method-fuzzy Matter Element Model[J]. JOURNAL OF DESERT RESEARCH, 2017, 37(1): 93-99.
Phlomoides rotata	34.2367	102.224	Zhou Chuanmeng, Chen Yuan, Li Xiangqun, Guo Fengxia, Bai Gang. Potential Suitable Regions of Lamiophlomis rotata Determined with the Entropy Method-fuzzy Matter Element Model[J]. JOURNAL OF DESERT RESEARCH, 2017, 37(1): 93-99.
Phlomoides rotata	33.9361	101.931	Zhou Chuanmeng, Chen Yuan, Li Xiangqun, Guo Fengxia, Bai Gang. Potential Suitable Regions of Lamiophlomis rotata Determined with the Entropy Method-fuzzy Matter Element Model[J]. JOURNAL OF DESERT RESEARCH, 2017, 37(1): 93-99.
Phlomoides rotata	33.7805	103.773	Zhou Chuanmeng, Chen Yuan, Li Xiangqun, Guo Fengxia, Bai Gang. Potential Suitable Regions of Lamiophlomis rotata Determined with the Entropy Method-fuzzy Matter Element Model[J]. JOURNAL OF DESERT RESEARCH, 2017, 37(1): 93-99.
Phlomoides rotata	34.4069	101.479	Zhou Chuanmeng, Chen Yuan, Li Xiangqun, Guo Fengxia, Bai Gang. Potential Suitable Regions of Lamiophlomis rotata Determined with the Entropy Method-fuzzy Matter Element Model[J]. JOURNAL OF DESERT RESEARCH, 2017, 37(1): 93-99.
Phlomoides rotata	34.9997	101.735	Zhou Chuanmeng, Chen Yuan, Li Xiangqun, Guo Fengxia, Bai Gang. Potential Suitable Regions of Lamiophlomis rotata Determined with the Entropy Method-fuzzy Matter Element Model[J]. JOURNAL OF DESERT RESEARCH, 2017, 37(1): 93-99.
Phlomoides rotata	34.3281	100.495	Zhou Chuanmeng, Chen Yuan, Li Xiangqun, Guo Fengxia, Bai Gang. Potential Suitable Regions of Lamiophlomis rotata Determined with the Entropy Method-fuzzy Matter Element Model[J]. JOURNAL OF DESERT RESEARCH, 2017, 37(1): 93-99.
Phlomoides rotata	34.1167	100.436	Zhou Chuanmeng, Chen Yuan, Li Xiangqun, Guo Fengxia, Bai Gang. Potential Suitable Regions of Lamiophlomis rotata Determined with the Entropy Method-fuzzy Matter Element Model[J]. JOURNAL OF DESERT RESEARCH, 2017, 37(1): 93-99.
Phlomoides rotata	34.3236	100.756	Zhou Chuanmeng, Chen Yuan, Li Xiangqun, Guo Fengxia, Bai Gang. Potential Suitable Regions of Lamiophlomis rotata Determined with the Entropy Method-fuzzy Matter Element Model[J]. JOURNAL OF DESERT RESEARCH, 2017, 37(1): 93-99.
Phlomoides rotata	31.1594	96.6487	Zhou Chuanmeng, Chen Yuan, Li Xiangqun, Guo Fengxia, Bai Gang. Potential Suitable Regions of Lamiophlomis rotata Determined with the Entropy Method-fuzzy Matter Element Model[J]. JOURNAL OF DESERT RESEARCH, 2017, 37(1): 93-99.
Phlomoides rotata	32.6169	96.6568	Zhou Chuanmeng, Chen Yuan, Li Xiangqun, Guo Fengxia, Bai Gang. Potential Suitable Regions of Lamiophlomis rotata Determined with the Entropy Method-fuzzy Matter Element Model[J]. JOURNAL OF DESERT RESEARCH, 2017, 37(1): 93-99.
Phlomoides rotata	32.9658	96.8246	Zhou Chuanmeng, Chen Yuan, Li Xiangqun, Guo Fengxia, Bai Gang. Potential Suitable Regions of Lamiophlomis rotata Determined with the Entropy Method-fuzzy Matter Element Model[J]. JOURNAL OF DESERT RESEARCH, 2017, 37(1): 93-99.
Phlomoides rotata	33.1708	97.7182	Zhou Chuanmeng, Chen Yuan, Li Xiangqun, Guo Fengxia, Bai Gang. Potential Suitable Regions of Lamiophlomis rotata Determined with the Entropy Method-fuzzy Matter Element Model[J]. JOURNAL OF DESERT RESEARCH, 2017, 37(1): 93-99.
Phlomoides rotata	33.3142	100.741	Zhou Chuanmeng, Chen Yuan, Li Xiangqun, Guo Fengxia, Bai Gang. Potential Suitable Regions of Lamiophlomis rotata Determined with the Entropy Method-fuzzy Matter Element Model[J]. JOURNAL OF DESERT RESEARCH, 2017, 37(1): 93-99.
Phlomoides rotata	30.0183	90.6322	Zhou Chuanmeng, Chen Yuan, Li Xiangqun, Guo Fengxia, Bai Gang. Potential Suitable Regions of Lamiophlomis rotata Determined with the Entropy Method-fuzzy Matter Element Model[J]. JOURNAL OF DESERT RESEARCH, 2017, 37(1): 93-99.
Phlomoides rotata	30.2086	90.5775	Zhou Chuanmeng, Chen Yuan, Li Xiangqun, Guo Fengxia, Bai Gang. Potential Suitable Regions of Lamiophlomis rotata Determined with the Entropy Method-fuzzy Matter Element Model[J]. JOURNAL OF DESERT RESEARCH, 2017, 37(1): 93-99.
Phlomoides rotata	30.7492	91.78	Zhou Chuanmeng, Chen Yuan, Li Xiangqun, Guo Fengxia, Bai Gang. Potential Suitable Regions of Lamiophlomis rotata Determined with the Entropy Method-fuzzy Matter Element Model[J]. JOURNAL OF DESERT RESEARCH, 2017, 37(1): 93-99.
Phlomoides rotata	30.4083	90.9594	Zhou Chuanmeng, Chen Yuan, Li Xiangqun, Guo Fengxia, Bai Gang. Potential Suitable Regions of Lamiophlomis rotata Determined with the Entropy Method-fuzzy Matter Element Model[J]. JOURNAL OF DESERT RESEARCH, 2017, 37(1): 93-99.
Phlomoides rotata	31.8381	91.8381	Zhou Chuanmeng, Chen Yuan, Li Xiangqun, Guo Fengxia, Bai Gang. Potential Suitable Regions of Lamiophlomis rotata Determined with the Entropy Method-fuzzy Matter Element Model[J]. JOURNAL OF DESERT RESEARCH, 2017, 37(1): 93-99.
Phlomoides rotata	31.6364	92.3978	Zhou Chuanmeng, Chen Yuan, Li Xiangqun, Guo Fengxia, Bai Gang. Potential Suitable Regions of Lamiophlomis rotata Determined with the Entropy Method-fuzzy Matter Element Model[J]. JOURNAL OF DESERT RESEARCH, 2017, 37(1): 93-99.
Phlomoides rotata	31.8933	92.9061	Zhou Chuanmeng, Chen Yuan, Li Xiangqun, Guo Fengxia, Bai Gang. Potential Suitable Regions of Lamiophlomis rotata Determined with the Entropy Method-fuzzy Matter Element Model[J]. JOURNAL OF DESERT RESEARCH, 2017, 37(1): 93-99.
Phlomoides rotata	32.0844	94.2936	Zhou Chuanmeng, Chen Yuan, Li Xiangqun, Guo Fengxia, Bai Gang. Potential Suitable Regions of Lamiophlomis rotata Determined with the Entropy Method-fuzzy Matter Element Model[J]. JOURNAL OF DESERT RESEARCH, 2017, 37(1): 93-99.
Phlomoides rotata	33.2167	101.467	Niu, Tong & Sun, Hui & Gu, Rui & Zhong, Shihong & Liu, Lin & Xie, Jing & Chen, Zhaoqiong & Zhao, Can & Ding, Rong. (2020). Response of Lamiophlomis rotata (Benth.) Kudo to degradation of alpine grasslands in the western Sichuan plateau, China. 10.21203/rs.3.rs-50695/v1.
Phlomoides rotata	30.8333	91.6167	Zhang, Tao & Chen, Xiaopeng & Guo, Ruiying & Degen, A. & Kam, Michael & Zhao, Jingxue & Wang, Ximing & Bai, Yan & Wang, Wenyin & Rui, Zhang & Li, Yinfeng & Liu, Yu & Long, Ruijun & Xie, Zhongkui & Shang, Zhanhuan. (2020). Natural primary production mediates the effects of nitrogen and carbon addition on plant functional groups biomass and temporal stability in the Tibetan alpine steppe-meadow. Ag…
Phlomoides rotata	30.0772	95.0817	Liu, Jimei & Wang, Li & Geng, Yupeng & Wang, Qingbiao & Luo, Lijun. (2006). Genetic diversity and population structure of Lamiophlomis rotata (Lamiaceae), an endemic species of Qinghai-Tibet Plateau. Genetica. 128. 385-94. 10.1007/s10709-006-7517-y.
Phlomoides rotata	30.3897	92.145	Liu, Jimei & Wang, Li & Geng, Yupeng & Wang, Qingbiao & Luo, Lijun. (2006). Genetic diversity and population structure of Lamiophlomis rotata (Lamiaceae), an endemic species of Qinghai-Tibet Plateau. Genetica. 128. 385-94. 10.1007/s10709-006-7517-y.
Phlomoides rotata	30.6242	92.4247	Liu, Jimei & Wang, Li & Geng, Yupeng & Wang, Qingbiao & Luo, Lijun. (2006). Genetic diversity and population structure of Lamiophlomis rotata (Lamiaceae), an endemic species of Qinghai-Tibet Plateau. Genetica. 128. 385-94. 10.1007/s10709-006-7517-y.
Phlomoides rotata	29.7253	90.0472	Liu, Jimei & Wang, Li & Geng, Yupeng & Wang, Qingbiao & Luo, Lijun. (2006). Genetic diversity and population structure of Lamiophlomis rotata (Lamiaceae), an endemic species of Qinghai-Tibet Plateau. Genetica. 128. 385-94. 10.1007/s10709-006-7517-y.
Phlomoides rotata	33.1522	96.8744	Liu, Jimei & Wang, Li & Geng, Yupeng & Wang, Qingbiao & Luo, Lijun. (2006). Genetic diversity and population structure of Lamiophlomis rotata (Lamiaceae), an endemic species of Qinghai-Tibet Plateau. Genetica. 128. 385-94. 10.1007/s10709-006-7517-y.
Phlomoides rotata	33.9528	99.8975	Liu, Jimei & Wang, Li & Geng, Yupeng & Wang, Qingbiao & Luo, Lijun. (2006). Genetic diversity and population structure of Lamiophlomis rotata (Lamiaceae), an endemic species of Qinghai-Tibet Plateau. Genetica. 128. 385-94. 10.1007/s10709-006-7517-y.
Phlomoides rotata	28.0844	98.9972	Liu, Jimei & Wang, Li & Geng, Yupeng & Wang, Qingbiao & Luo, Lijun. (2006). Genetic diversity and population structure of Lamiophlomis rotata (Lamiaceae), an endemic species of Qinghai-Tibet Plateau. Genetica. 128. 385-94. 10.1007/s10709-006-7517-y.
Phlomoides rotata	27.9672	99.4169	Liu, Jimei & Wang, Li & Geng, Yupeng & Wang, Qingbiao & Luo, Lijun. (2006). Genetic diversity and population structure of Lamiophlomis rotata (Lamiaceae), an endemic species of Qinghai-Tibet Plateau. Genetica. 128. 385-94. 10.1007/s10709-006-7517-y.
Phlomoides rotata	33.1294	97.3508	Qiao, Feng & Lu, Yueheng & Geng, Guigong & Zhou, Lianyu & Chen, Zhenning & Wang, Luhao & Xie, Huichun & Qiu, Quansheng. (2023). Flavonoid synthesis in Lamiophlomis rotata from Qinghai-Tibet Plateau is influenced by soil properties, microbial community, and gene expression. Journal of Plant Physiology. 287. 154043. 10.1016/j.jplph.2023.154043.
Phlomoides rotata	32.87	95.18	Qiao, Feng & Lu, Yueheng & Geng, Guigong & Zhou, Lianyu & Chen, Zhenning & Wang, Luhao & Xie, Huichun & Qiu, Quansheng. (2023). Flavonoid synthesis in Lamiophlomis rotata from Qinghai-Tibet Plateau is influenced by soil properties, microbial community, and gene expression. Journal of Plant Physiology. 287. 154043. 10.1016/j.jplph.2023.154043.
Phlomoides rotata	33.3006	97.4544	Qiao, Feng & Lu, Yueheng & Geng, Guigong & Zhou, Lianyu & Chen, Zhenning & Wang, Luhao & Xie, Huichun & Qiu, Quansheng. (2023). Flavonoid synthesis in Lamiophlomis rotata from Qinghai-Tibet Plateau is influenced by soil properties, microbial community, and gene expression. Journal of Plant Physiology. 287. 154043. 10.1016/j.jplph.2023.154043.
Phlomoides rotata	28.4	99.9167	Peng, Deli & Hu, Xiao-Jian & Yang, Juan & Sun, Hang. (2017). Seed dormancy, germination and soil seed bank of Lamiophlomis rotata and Marmoritis complanatum (Labiatae), two endemic species from Himalaya–Hengduan Mountains. Plant Biosystems - An International Journal Dealing with all Aspects of Plant Biology. 152. 1-7. 10.1080/11263504.2017.1311959.
Phlomoides rotata	30.5	91.05	GBIF
Phlomoides rotata	30.2918	101.726	NPSRC
Phlomoides rotata	31.4124	95.5958	NPSRC
Phlomoides rotata	33.1344	97.8511	NPSRC
Phlomoides rotata	28.8589	90.4502	NPSRC
Phlomoides rotata	33.9978	102.073	NPSRC
Phlomoides rotata	27.9286	101.279	NPSRC
Phlomoides rotata	29.2717	88.8884	NPSRC
Phlomoides rotata	35.1493	100.618	NPSRC
Phlomoides rotata	28.1361	99.905	NPSRC
Phlomoides rotata	28.3642	87.7659	NPSRC
Phlomoides rotata	37.29	99.54	NPSRC
Phlomoides rotata	31.434	99.3532	NPSRC
Phlomoides rotata	34.4775	100.295	NPSRC
Phlomoides rotata	29.8349	91.731	NPSRC
Phlomoides rotata	31.8869	93.7856	NPSRC
Phlomoides rotata	31.36	97.7	NPSRC
Phlomoides rotata	31.1385	97.1804	NPSRC
Phlomoides rotata	33.4517	99.4475	NPSRC
Phlomoides rotata	31.7595	93.71	NPSRC
Phlomoides rotata	32.04	92.87	NPSRC
Phlomoides rotata	31.8761	96.5838	NPSRC
Phlomoides rotata	30.052	101.463	NPSRC
Phlomoides rotata	28.83	92.05	NPSRC
Phlomoides rotata	29.8015	99.9421	NPSRC
Phlomoides rotata	33.0183	97.013	NPSRC
Phlomoides rotata	32.31	96.6	GBIF
Phlomoides rotata	33.0909	96.4223	NPSRC
Phlomoides rotata	29.339	99.9553	NPSRC
Phlomoides rotata	34.32	100.62	GBIF
Phlomoides rotata	31.75	92.71	NPSRC
Phlomoides rotata	31.4696	92.0535	NPSRC
Phlomoides rotata	32.89	96.7	NPSRC
Phlomoides rotata	29.6711	97.8409	NPSRC
Phlomoides rotata	30.7747	91.5467	NPSRC
Phlomoides rotata	29.8853	93.2461	NPSRC
Phlomoides rotata	34.5668	101.516	NPSRC
Phlomoides rotata	34.1928	100.361	NPSRC
Phlomoides rotata	32.9548	94.3776	NPSRC
Phlomoides rotata	34.1415	100.142	NPSRC
Phlomoides rotata	31.7214	92.4697	NPSRC
Phlomoides rotata	30.9795	101.125	NPSRC
Phlomoides rotata	31.8373	99.1183	NPSRC
Phlomoides rotata	28.57	99.81	NPSRC
Phlomoides rotata	28.6587	87.1261	NPSRC
Phlomoides rotata	28.9346	92.2237	NPSRC
Phlomoides rotata	30.05	84.51	NPSRC
Phlomoides rotata	28.4171	100.382	NPSRC
Phlomoides rotata	36.6094	101.787	NPSRC
Phlomoides rotata	34.7868	92.8896	NPSRC
Phlomoides rotata	30.0414	101.829	NPSRC
Phlomoides rotata	29.75	97.57	GBIF
Phlomoides rotata	30.475	91.0994	NPSRC
Phlomoides rotata	34.9854	102.899	NPSRC
Phlomoides rotata	30.0553	101.965	NPSRC
Phlomoides rotata	28.51	93.2201	NPSRC
Phlomoides rotata	29.3258	89.4602	NPSRC
Phlomoides rotata	33.0979	97.9857	NPSRC
Phlomoides rotata	27.4848	88.907	NPSRC
Phlomoides rotata	29.0754	92.2807	NPSRC
Phlomoides rotata	29.7599	92.0947	NPSRC
Phlomoides rotata	31.3589	92.1985	NPSRC
Phlomoides rotata	29.19	85.37	NPSRC
Phlomoides rotata	29.6576	91.132	NPSRC
Phlomoides rotata	29.95	98.54	NPSRC
Phlomoides rotata	32.7909	102.544	NPSRC
Phlomoides rotata	30.6408	93.2325	NPSRC
Phlomoides rotata	29.2592	92.0158	NPSRC
Phlomoides rotata	29.5542	100.17	NPSRC
Phlomoides rotata	32.638	103.599	NPSRC
Phlomoides rotata	33.0615	96.9142	NPSRC
Phlomoides rotata	33.0356	96.8456	NPSRC
Phlomoides rotata	29.7703	84.0315	NPSRC
Phlomoides rotata	30.68	97.26	NPSRC
Phlomoides rotata	34.0555	96.9991	NPSRC
Phlomoides rotata	33.4255	101.135	NPSRC
Phlomoides rotata	28.1551	85.9822	NPSRC
Phlomoides rotata	30.9627	98.9619	NPSRC
Phlomoides rotata	30.25	100.29	NPSRC
Phlomoides rotata	29.8937	91.2649	NPSRC
Phlomoides rotata	31.68	91.85	NPSRC
Phlomoides rotata	31.2712	92.0414	NPSRC
Phlomoides rotata	29.625	85.7436	NPSRC
Phlomoides rotata	31.822	93.5584	NPSRC
Phlomoides rotata	29.71	97.99	NPSRC
Phlomoides rotata	28.081	99.5418	NPSRC
Phlomoides rotata	33.8753	102.141	NPSRC
Phlomoides rotata	34.4204	99.3949	Field work
Phlomoides rotata	28.9321	99.7993	NPSRC
Phlomoides rotata	32.085	96.0629	NPSRC
Phlomoides rotata	32.9025	101.707	NPSRC
Phlomoides rotata	29.1823	90.9438	NPSRC
Phlomoides rotata	28.294	100.425	NPSRC
Phlomoides rotata	29.9217	101.983	NPSRC
Phlomoides rotata	32.75	97.21	NPSRC
Phlomoides rotata	31.6812	103.853	NPSRC
Phlomoides rotata	32.15	96.11	NPSRC
Phlomoides rotata	29.5653	101.234	NPSRC
Phlomoides rotata	29.0003	101.507	NPSRC
Phlomoides rotata	30.83	91.14	NPSRC
Phlomoides rotata	29.73	90.75	NPSRC
Phlomoides rotata	31.14	92.24	NPSRC
Phlomoides rotata	33.064	97.2701	Field work
Phlomoides rotata	35.3917	102.06	NPSRC
Phlomoides rotata	30.8149	99.3319	NPSRC
Phlomoides rotata	33.0513	96.767	Field work
Phlomoides rotata	34.2653	101.072	NPSRC
Phlomoides rotata	33.2513	101.134	NPSRC
Phlomoides rotata	30.9	90.84	NPSRC
Phlomoides rotata	34.3903	100.37	Field work
Phlomoides rotata	32.85	95.46	NPSRC
Phlomoides rotata	29.9217	101.283	NPSRC
Phlomoides rotata	29.1058	89.2622	NPSRC
Phlomoides rotata	31.6389	93.4719	NPSRC
Phlomoides rotata	33.5778	101.897	NPSRC
Phlomoides rotata	34.5689	99.6735	NPSRC
Phlomoides rotata	31.77	92.07	NPSRC
Phlomoides rotata	31.1454	96.4989	Field work
Phlomoides rotata	31.7023	95.0101	Field work
Phlomoides rotata	32.021	94.0598	Field work
Phlomoides rotata	31.8958	93.4854	Field work
Phlomoides rotata	29.9023	90.1313	Field work
Phlomoides rotata	30.6002	91.1315	Field work
Phlomoides rotata	31.5604	92.0905	Field work
Phlomoides rotata	31.4911	91.1813	Field work
Phlomoides rotata	31.4822	89.9512	Field work
Phlomoides rotata	31.6925	87.3001	Field work
Phlomoides rotata	28.6946	93.2902	Field work
Phlomoides rotata	28.2015	86.8401	Field work
Phlomoides rotata	28.4805	86.7854	Field work
Phlomoides rotata	28.1798	86.4993	Field work
Phlomoides rotata	28.6499	85.7602	Field work
Phlomoides rotata	28.9302	85.3733	Field work
Phlomoides rotata	30.5837	89.8602	Field work
Phlomoides rotata	31.044	90.1703	Field work
Phlomoides rotata	30.1097	91.2702	Field work
Phlomoides rotata	31.9596	92.1704	Field work
Phlomoides rotata	34.278	100.293	Field work
Phlomoides rotata	33.6614	99.243	Field work
Phlomoides rotata	33.283	98.534	Field work
Phlomoides rotata	32.8909	98.0285	Field work
Phlomoides rotata	33.197	97.353	Field work
Phlomoides rotata	33.0894	97.4786	Field work
Phlomoides rotata	33.894	95.343	Field work
Phlomoides rotata	33.331	96.2619	Field work
Phlomoides rotata	32.559	96.3075	Field work
Phlomoides rotata	32.2749	95.378	Field work
Phlomoides rotata	32.9612	94.1871	Field work
Phlomoides rotata	32.2151	98.7419	Field work
Phlomoides rotata	31.632	98.138	Field work
Phlomoides rotata	30.6146	98.301	Field work
Phlomoides rotata	30.145	98.7833	Field work
Phlomoides rotata	29.9403	99.3982	Field work
Phlomoides rotata	31.1501	98.7635	Field work
Phlomoides rotata	33.4785	100.921	Field work
Phlomoides rotata	32.889	100.196	Field work
Phlomoides rotata	32.444	99.5512	Field work
Phlomoides rotata	28.4374	91.5767	Field work
Phlomoides rotata	28.4024	90.5792	Field work
Phlomoides rotata	28.8903	90.2703	Field work
Phlomoides rotata	27.621	89.1139	Field work
Phlomoides rotata	28.5139	87.077	Field work
Citations:

## Sheet: Table S3
Table S3 The environment variables.
Code	Environmental variable	Measurement	Elsholtzia eriostachya	Eriophyton wallichii	Marmoritis complanata	Phlomoides rotata
bio1	Annual mean temperature	°C	N	N	N	N
bio2	Mean diurnal temperature range	°C	Y	Y	Y	Y
bio3	Isothermality	%	Y	Y	Y	Y
bio4	Temperature seasonality	°C	N	N	N	N
bio5	Maximum temperature of warmest month	°C	N	N	N	N
bio6	Minimum temperature of coldest month	°C	N	N	N	N
bio7	Temperature annual range	°C	N	N	N	N
bio8	Mean temperature of wettest quarter	°C	Y	Y	Y	Y
bio9	Mean temperature of driest quarter	°C	N	N	N	N
bio10	Mean temperature of warmest quarter	°C	N	N	N	N
bio11	Mean temperature of coldest quarter	°C	N	N	N	N
bio12	Annual precipitation	mm	N	N	N	N
bio13	Precipitation of wettest month	mm	N	N	Y	N
bio14	Precipitation of driest month	mm	N	Y	Y	Y
bio15	Precipitation seasonality	%	Y	Y	Y	Y
bio16	Precipitation of wettest quarter	mm	N	N	N	N
bio17	Precipitation of driest quarter	mm	N	N	N	N
bio18	Precipitation of warmest quarter	mm	Y	Y	N	Y
bio19	Precipitation of coldest quarter	mm	Y	Y	N	Y
elev	Elevation	m	N	N	N	N
slop	Slope	(º)	Y*	Y*	Y*	Y*
asp	Aspect	(º)	Y*	Y*	Y*	Y*
tn	Total nitrogen (N)	cg/kg	Y*	Y*	Y*	Y*
ocs	Organic carbon stocks	t/ha	Y*	Y*	Y*	Y*
frt	Frost	%	Y*	Y*	Y*	Y*
hfp	Human footprint from 8 index	-	Y*	Y*	Y*	Y*
Notes: Y represents the environmental factors retained after removing strongly correlated environmental variables, which is used to simulate the potential distribution of species; * represents the environmental factors only used for current and future ENM analysis.

## Sheet: Table S4
Table S4 Mean values of three environmental variables in three subregion of Third Pole in different periods
Region	LGM			Current			2090 SSP126			2090 SSP585
	Bio1 (°C)	Bio3 (%)	Bio12 (mm)	Bio1 (°C)	Bio3 (%)	Bio12 (mm)	Bio1 (°C)	Bio3 (%)	Bio12 (mm)	Bio1 (°C)	Bio3 (%)	Bio12 (mm)
Tibetan Plateau	-8.6	39.8	170.31	-3.02	37.03	247.63	-0.91	36.95	263.89	2.91	37.26	283.61
Himalaya	2.06	40.65	895.02	6.48	39.93	925.04	8.25	40.63	1005.9	11.47	41.66	1081.06
Hengduan Mountains	-0.54	42.67	687.11	3.37	40.45	771.08	5.26	40.69	808.81	8.67	41.48	871.96
Notes: Bio1, annual mean temperature; Bio3, isothermality; Bio12, annual precipitation.

## Sheet: Table S5
Table S5 Ten models used to conduct Ecological niche modelling
Model abbreviations	Full name
GBM	Generalized Boosted Models
CTA	Classification Tree Analysis
FDA	Flexible Discriminant Analysis
MARS	Multivariate Adaptive Regression Splines
RF	Random Forest
MAXNET	Maximum Entropy
GLM	Generalized Linear Model
GAM	Generalized Additive Model
ANN	Artificial Neural Networks
SRE	Surface Range Envelope

## Sheet: Table S6
Table S6 Ensemble model performance for four species
Species	Filtered.by	Metric.eval	Cutoff	Sensitivity	Specificity	Calibration
Elsholtzia eriostachya	AUC	AUC	425	89.441	84.2	0.939
	AUC	TSS	422	89.441	84.1	0.735
	TSS	AUC	435.5	86.957	84.5	0.929
	TSS	TSS	437	86.335	84.7	0.712
Eriophyton wallichii	AUC	AUC	480	85.492	80.5	0.902
	AUC	TSS	477	85.492	79.7	0.654
	TSS	AUC	541.5	81.865	80.9	0.891
	TSS	TSS	533	82.383	80	0.625
Marmoritis complanata	AUC	AUC	479	83.582	88.1	0.937
	AUC	TSS	478	83.582	88.1	0.717
	TSS	AUC	487.5	85.075	71.4	0.832
	TSS	TSS	478	85.075	70.5	0.556
Phlomoides rotata	AUC	AUC	484.5	87.025	78.7	0.903
	AUC	TSS	483	87.025	78.4	0.655
	TSS	AUC	452.5	88.608	73.5	0.881
	TSS	TSS	450	88.608	73.1	0.619

## Sheet: Table S7
Table S7 The average elevation (m) and range size (km2) of the stable potential distribution areas across different periods
Species	LGM-Current-2090 SSP 585		LGM-Current-2090 SSP 126
	Elevation	Range size	Elevation	Range size
Elsholtzia eriostachya	4477	24149	4004	34982
Eriophyton wallichii	4510	70087	4421	67031
Marmoritis complanata	4724	14688	4580	28837
Phlomoides rotata	3914	59045	3983	75694
